# Supplementary material for: Hindcasts and forecasts of suicide mortality in US: A modeling study
Source: PLoS Comput Biol. 2023 Mar 13;19(3):e1010945. doi: 10.1371/journal.pcbi.1010945 (PMC10047563; doi:10.1371/journal.pcbi.1010945)
Supplement: S1 Appendix — (CSV) [file pcbi.1010945.s002.csv]

Term	Category
suicide -squad	suicide neutral
suicides	suicide neutral
suicide idea	suicide neutral
suicide ideation	suicide neutral
suicide thought	suicide neutral
suicide plan	suicide neutral
suicide attempt	suicide neutral
suicidality	suicide neutral
suicide survivor	suicide neutral
teen suicide	suicide neutral
adolescent suicide	suicide neutral
child suicide	suicide neutral
adult suicide	suicide neutral
elderly suicide	suicide neutral
celebrity suicide	suicide neutral
commit suicide	suicide seeking
want to die	suicide seeking
how to kill yourself	suicide seeking
kill myself	suicide seeking
successful suicide	suicide seeking
effective suicide	suicide seeking
suicide chat	suicide seeking
suicide forum	suicide seeking
how suicide	suicide seeking
suicide way	suicide seeking
suicide method	suicide seeking
suicide strategy	suicide seeking
suicide means	suicide seeking
assisted suicide	suicide seeking
painless suicide	suicide seeking
suicide poison	suicide seeking
suicide overdose	suicide seeking
overdose myself	suicide seeking
suicide gun	suicide seeking
shoot myself	suicide seeking
shoot suicide	suicide seeking
suicide jump	suicide seeking
suicide hang	suicide seeking
hang myself	suicide seeking
suicide note	suicide seeking
suicide site	suicide seeking
suicide help	suicide prevention
suicide hotline	suicide prevention
suicide prevention	suicide prevention
suicide treatment	suicide prevention
suicide medication	suicide prevention
suicide clinic	suicide prevention
suicide psychiatrist	suicide prevention
suicide pyschologist	suicide prevention
suicide therapist	suicide prevention
suicide counseling	suicide prevention
suicide psychotherapy	suicide prevention
psychiatrist	suicide prevention
pyschologist	suicide prevention
psychotherapy	suicide prevention
relaxation	suicide prevention
cognitive behavioral therapy	suicide prevention
mental health	suicide prevention
antidepressant	suicide prevention
schizophrenia	psychosis
schizophreniform	psychosis
schizoaffective	psychosis
psychosis	psychosis
delusion	psychosis
hallucination	psychosis
bipolar	mood and anxiety
bipolar disorder	mood and anxiety
mania	mood and anxiety
hypomania	mood and anxiety
bipolar depression	mood and anxiety
mood disorder	mood and anxiety
hopeless	mood and anxiety
depression	mood and anxiety
major depressive disorder	mood and anxiety
nostalgia	mood and anxiety
anxiety	mood and anxiety
generalized anxiety disorder	mood and anxiety
anxiety disorder	mood and anxiety
panic attack	mood and anxiety
panic disorder	mood and anxiety
phobia	mood and anxiety
agitation	mood and anxiety
sleep disorder	mood and anxiety
sleep problem	mood and anxiety
sleep trouble	mood and anxiety
cannot sleep	mood and anxiety
cannot fall sleep	mood and anxiety
insomnia	mood and anxiety
stress	stressor or trauma
burnout	stressor or trauma
fatigue	stressor or trauma
distress	stressor or trauma
divorce	stressor or trauma
separation	stressor or trauma
breakup	stressor or trauma
social isolation	stressor or trauma
social support	stressor or trauma
loneliness	stressor or trauma
relationship problem	stressor or trauma
interpersonal problem	stressor or trauma
trauma	stressor or trauma
posttraumatic stress disorder	stressor or trauma
abuse	stressor or trauma
sexual abuse	stressor or trauma
verbal abuse	stressor or trauma
physical abuse	stressor or trauma
mental abuse	stressor or trauma
unemployment	stressor or trauma
laid off	stressor or trauma
fired job	stressor or trauma
lose job	stressor or trauma
Notes:
1. Terms sourced from: Lee J-Y. Search trends preceding increases in suicide: A cross-correlation study of monthly Google search volume and suicide rate using transfer function models. Journal of affective disorders 2020; 262: 155-64
2. Double-quotes indicate exact phrase search; OR operator otherwise
3. Similarly	OR operator was used to combine terms into categories.
