# Supplementary material for: Hindcasts and forecasts of suicide mortality in US: A modeling study
Source: PLoS Comput Biol. 2023 Mar 13;19(3):e1010945. doi: 10.1371/journal.pcbi.1010945 (PMC10047563; doi:10.1371/journal.pcbi.1010945)
Supplement: S1 Data — Mortality.Rds: Monthly suicide deaths observed in each state during the study period. Nowcasts.Rds: Model hindcast estimates. Forecasts.Rds: Model forecast estimates. (ZIP) [file pcbi.1010945.s003.zip]

Archive with 3 entries (3 files):
- Forecasts.Rds
- Mortality.Rds
- Nowcasts.Rds
